# Supplementary material for: Shock-Impacts and Vibrational g-Forces Can Dislodge Bacillus spp. Spores from Spacecraft Surfaces
Source: Microorganisms. 2023 Sep 28;11(10):2421. doi: 10.3390/microorganisms11102421 (PMC10609464; doi:10.3390/microorganisms11102421)
Supplement: Supplementary file 1 [file microorganisms-11-02421-s001.zip]

Archive with 1 entries (1 files):
- microorganisms-2598383-supplementary.xlsx
