# Supplementary material for: Shock-Impacts and Vibrational g-Forces Can Dislodge Bacillus spp. Spores from Spacecraft Surfaces
Source: Microorganisms. 2023 Sep 28;11(10):2421. doi: 10.3390/microorganisms11102421 (PMC10609464; doi:10.3390/microorganisms11102421)
Supplement: Supplementary file 1 [file microorganisms-11-02421-s001.zip › microorganisms-2598383-supplementary.xlsx]

## Sheet: Table S1
Table S1_Schuerger and Borrell (2023)
Raw data for Figure 6.
g values represent the number of gravities (g) that the Microbial Sample Holders (MSH) were exposed to (see text).
cfu = colony forming units.
TSA = tryptic soy agar.
168 = Bacillus subtilis 168.
SAFR-032 = Bacillus pumilus SAFR-032.
9372 = Bacillus atrophaeus ATCC 9372.
g values	cfu #s		g values	cfu #s		g values	cfu #s
168	on TSA		SAFR-032	on TSA		9372	on TSA
107.4	0		23.7	0		85.5	17
86.3	202		101.4	11		83.2	18
123.6	7		182.4	49		53.2	0
13.8	0		147.9	58		66.9	52
64.7	13		126.9	1		112.5	7
98.8	0		123.9	79		15.5	0
187.7	33		28.4	0		112.3	0
178.9	79		58.9	0		66.8	0
57.5	0		82.6	31		118.9	0
43.3	0		69.9	0		86.1	0
73.7	0		67.6	0		113.9	16
113.4	83		12.9	0		57.2	0
44.9	0		164.8	1		76.6	1
30.9	0		163.8	58		53.7	0
175.4	0		102	15		127.3	78
161.6	1		80.8	1		147.3	25
172.6	0		163.7	55		119.4	83
47.6	0		140.4	0		34.4	0
123.6	14		98.4	0		38.9	0
95	16		74.1	0		118.4	0
			128.3	18

## Sheet: Table S2
Table S2: Schuerger and Borrell (2023).
SAS dataset for Figure 7_g-forces Exps.
2023-03-09
cfu = colony forming units.
TSA = tryptic soy agar.
168 = Bacillus subtilis 168.
SAFR-032 = Bacillus pumilus SAFR-032.
9372 = Bacillus atrophaeus ATCC 9372.
	MSH
Species	orientation	Time	Rep	TSA
168	up	1	1	0
168	up	1	2	3
168	up	1	3	0
168	up	1	4	0
168	up	1	5	0
168	up	1	6	0
168	up	4	1	0
168	up	4	2	0
168	up	4	3	0
168	up	4	4	0
168	up	4	5	0
168	up	4	6	0
168	up	8	1	0
168	up	8	2	0
168	up	8	3	0
168	up	8	4	0
168	up	8	5	5
168	up	8	6	0
168	down	1	1	9
168	down	1	2	0
168	down	1	3	7
168	down	1	4	2
168	down	1	5	2
168	down	1	6	1
168	down	4	1	0
168	down	4	2	1
168	down	4	3	3
168	down	4	4	13
168	down	4	5	25
168	down	4	6	6
168	down	8	1	39
168	down	8	2	7
168	down	8	3	19
168	down	8	4	46
168	down	8	5	63
168	down	8	6	12
32	up	1	1	1
32	up	1	2	2
32	up	1	3	0
32	up	1	4	0
32	up	1	5	0
32	up	1	6	0
32	up	4	1	0
32	up	4	2	0
32	up	4	3	0
32	up	4	4	0
32	up	4	5	0
32	up	4	6	0
32	up	8	1	0
32	up	8	2	1
32	up	8	3	2
32	up	8	4	0
32	up	8	5	0
32	up	8	6	2
32	down	1	1	2
32	down	1	2	12
32	down	1	3	4
32	down	1	4	0
32	down	1	5	6
32	down	1	6	4
32	down	4	1	1
32	down	4	2	14
32	down	4	3	4
32	down	4	4	29
32	down	4	5	7
32	down	4	6	6
32	down	8	1	29
32	down	8	2	5
32	down	8	3	4
32	down	8	4	3
32	down	8	5	5
32	down	8	6	9
9372	up	1	1	0
9372	up	1	2	0
9372	up	1	3	0
9372	up	1	4	0
9372	up	1	5	0
9372	up	1	6	0
9372	up	4	1	0
9372	up	4	2	0
9372	up	4	3	0
9372	up	4	4	0
9372	up	4	5	0
9372	up	4	6	0
9372	up	8	1	0
9372	up	8	2	0
9372	up	8	3	0
9372	up	8	4	0
9372	up	8	5	0
9372	up	8	6	0
9372	down	1	1	2
9372	down	1	2	5
9372	down	1	3	81
9372	down	1	4	0
9372	down	1	5	12
9372	down	1	6	2
9372	down	4	1	58
9372	down	4	2	11
9372	down	4	3	7
9372	down	4	4	13
9372	down	4	5	7
9372	down	4	6	55
9372	down	8	1	3
9372	down	8	2	0
9372	down	8	3	33
9372	down	8	4	11
9372	down	8	5	52
9372	down	8	6	104
